# Supplementary material for: Robust MS quantification method for phospho-peptides using 18O/16O labeling
Source: BMC Bioinformatics. 2009 May 11;10:141. doi: 10.1186/1471-2105-10-141 (PMC2693437; doi:10.1186/1471-2105-10-141)
Supplement: Additional file 1 — Table containing experimental and related data. The file 'MethodQuant_Additional_data_pep_S_T.xls' is lists the peptide sequence with phosphorylation sites indicated by a lower case p, the experimentally observed spectra peaks S0–S8 and the theoretical isotopic contour of the peptide T0–T4. [file 1471-2105-10-141-S1.xls]

## Sheet: Sheet1
Peptide sequence with phos	S0	S1	S2	S3	S4	S5	S6	S7	S8		T0	T1	T2	T3	T4
pTPGTPGpTPSYPR	6954	5354	3720	2696	7698	5294	2286	1503	647		48567	32909	13319	3989	971
pTPGTPGpTPSYPR	36270	26295	18527	12173	30307	19869	8499	4530	2375		48567	32909	13319	3989	971
EAAEAEPAEPGpSPSAETEGASASSTSSPK	4052	5904	4829	3162	4951	4971	3221	2133	1173		22727	31374	23957	13142	5746
EAAEAEPAEPGpSPSAETEGASASSTSSPK	11431	14976	13676	9065	13115	12396	8272	5348	2714		22727	31374	23957	13142	5746
ESVPEFPLpSPPK	8445	5970	5019	2845	5763	3873	1752	737	217		44921	34145	14782	4661	1181
ESVPEFPLpSPPK	181849	59866	116982	57784	74576	41588	14237	6119	2688		44921	34145	14782	4661	1181
pTPSLPTPPTR	11113	6903	7394	4164	7656	4042	1452	786	492		53664	31628	11096	2878	606
pTPSLPTPPTR	13276	7901	7706	4261	7395	4107	1555	856	462		53664	31628	11096	2878	606
VDHGAEIITQSPpSR	10905	8237	5574	3086	10110	8065	4493	1848	1873		42832	34259	15760	5301	1437
VDHGAEIITQSPpSR	15517	11781	8647	5649	14311	11177	5300	2226	1315		42832	34259	15760	5301	1437
SPSPSPpTSPGSLR	5520	3665	3933	2246	4357	2542	1127	530	246		49015	32858	13107	3865	926
SPSPSPpTSPGSLR	11471	6899	8023	4100	4256	2251	1009	346	231		49015	32858	13107	3865	926
DpSDDEEEVVHVDR	6465	4986	4761	2822	3877	2499	1529	701	817		43552	33580	15570	5351	1498
DpSDDEEEVVHVDR	7865	5765	6482	3681	3795	2191	1323	570	613		43552	33580	15570	5351	1498
GpSPTRPNPPVR	19938	12628	8620	4617	19859	11844	4750	1850	1885		50931	32690	12165	3320	731
GpSPTRPNPPVR	18023	11317	7311	4225	13538	8118	3335	1264	477		50931	32690	12165	3320	731
TPGTPGpTPSYPR	3540	2601	3515	2232	2075	1445	654	522	373		48923	33087	13080	3802	894
TPGTPGpTPSYPR	7857	5353	6168	3702	2343	1768	907	912	483		48923	33087	13080	3802	894
pTPEDGGYSCEITEK	16261	12124	14425	9689	11813	7336	4256	2116	1627		39942	32616	17403	6947	2267
pTPEDGGYSCEITEK	14883	11026	12527	8996	10454	6318	3815	1811	1354		39942	32616	17403	6947	2267
pTPSLPpTPPTR	9292	6032	4363	3381	7944	5239	2160	2011	725		53274	31467	11376	3060	672
pTPSLPpTPPTR	10427	6443	4303	2686	7777	4881	1993	1453	623		53274	31467	11376	3060	672
ESpSPTYSPGFSDSTSGAK	9633	7874	9343	6432	6290	4242	1909	976	405		36393	34410	18646	7376	2350
ESpSPTYSPGFSDSTSGAK	8243	7384	7895	5524	4997	3575	1630	871	320		36393	34410	18646	7376	2350
pSPPLIGSESAYEDFLSADDK	7315	7665	5293	3072	5605	5145	3010	1138	549		29201	33838	21715	10018	3684
pSPPLIGSESAYEDFLSADDK	7904	7751	5758	3446	5861	5121	2899	1348	545		29201	33838	21715	10018	3684
DLpSLEEIQK	17892	9564	11054	5832	11129	5819	3185	1618	714		54271	31045	11006	2910	630
DLpSLEEIQK	26211	12909	16636	7866	8392	3938	3906	2159	990		54271	31045	11006	2910	630
SPpSPSPpTSPGSLR	2738	1727	1746	939	1938	1273	954	400	386		48658	32682	13347	4050	1003
SPpSPSPpTSPGSLR	2263	1447	1773	1017	1296	684	650	269	309		48658	32682	13347	4050	1003
ApSGQAFELILSPR	2590	2108	2025	1300	2138	1675	844	576	211		44227	34308	15082	4819	1236
ApSGQAFELILSPR	2847	2117	1626	879	919	766	308	244	116		44227	34308	15082	4819	1236
ASGQAFELILpSPR	3902	3140	3457	2407	1782	1148	682	425	147		44227	34308	15082	4819	1236
ASGQAFELILpSPR	25779	17349	12666	6560	3545	2031	1295	1058	636		44227	34308	15082	4819	1236
ApSVpSPMDEPVPDpSESPIEK	9260	8507	9013	6863	7359	6890	4093	1728	817		30792	32701	20969	9965	3839
ApSVpSPMDEPVPDpSESPIEK	9499	8206	10646	7640	5313	4761	2734	1036	897		30792	32701	20969	9965	3839
pSPCDSGYSYETIEK	17223	11228	13596	8381	12029	7316	3901	1593	1018		38202	32906	18071	7414	2478
pSPCDSGYSYETIEK	12440	9020	10344	6356	8321	4921	3022	1342	1177		38202	32906	18071	7414	2478
QADVPAAVTDAAATpTPAAEDAAK	4623	5269	6596	5012	5187	4418	2526	1446	1489		30051	33954	21360	9685	3507
QADVPAAVTDAAATpTPAAEDAAK	4986	5413	6471	4560	3568	2881	2082	1211	1925		30051	33954	21360	9685	3507
TDHGAEIVYKpSPVVpSGDTpSPR	7881	8637	9052	7058	7815	5699	3326	2481	1117		27933	33388	22193	10626	4063
TDHGAEIVYKpSPVVpSGDTpSPR	6012	7375	6269	6676	7030	3385	3056	2454	400		27933	33388	22193	10626	4063
GEPNVSpYICSR	9169	6168	4697	2343	1650	723	924	523	693		46713	31638	14684	5092	1440
GEPNVSpYICSR	9445	6304	4177	1914	1226	724	837	449	601		46713	31638	14684	5092	1440
GLYDGPVCEVSVpTPK	26627	19553	14359	8715	24961	17933	9425	4448	1917		37524	33300	18299	7485	2480
GLYDGPVCEVSVpTPK	1725	1819	1436	1056	1484	1101	673	344	144		37524	33300	18299	7485	2480
DpTDSEEEIREAFR	4269	3246	1558	682	764	306	147	51	21		41987	34340	16142	5545	1535
DpTDSEEEIREAFR	13757	9987	4772	2233	1879	758	451	1520	144		41987	34340	16142	5545	1535
AKTDHGAEIVYKpSPVVpSGDTpSPR	3648	4403	3032	1963	880	333	420	290	470		24827	32517	23369	12014	4908
AKTDHGAEIVYKpSPVVpSGDTpSPR	2577	3051	1970	1438	490	175	595	602	522		24827	32517	23369	12014	4908
DLpSLEEIQKK	1974	1336	605	400	191	272	224	453	210		50205	32548	12599	3608	840
DLpSLEEIQKK	171	236	58	226	954	708	372	402	134		50205	32548	12599	3608	840
